# Supplementary material for: Impact of the COVID-19 pandemic on long-term trends in youth depression and anxiety
Source: Discov Ment Health. 2025 Dec 30;5(1):210. doi: 10.1007/s44192-025-00311-5 (PMC12753614; doi:10.1007/s44192-025-00311-5)
Supplement: Supplementary file 1 — Supplementary Material 1 [file 44192_2025_311_MOESM1_ESM.xlsx]

## Sheet: data
Figure 2
Year	2013					2014					2015					2016					2017					2018					2019					2020					2021
Period (see note)	1	2	3	4	5	1	2	3	4	5	1	2	3	4	5	1	2	3	4	5	1	2	3	4	5	1	2	3	4	5	1	2	3	4	5	1	2	3	4	5	1	2	3	4	5
Anxiety, Canada (Gohari)																														24.29					27.62					33.33
Anxiety, China (Wang)																															17.86				17.14					16.95
Depression 13-15y, Iceland (Thorisdottir)																24.4589										25.6476													30.5863
Depression 16-18y, Iceland (Thorisdottir)																				29.0242										31.8927										39.1747
Depression, Australia (Trompeter)													20.33					21					31.33					27.67					28.67					20.67
Depression, Canada (Gohari)																														25					26.67					32
Depression, China (Wang)																															22.7				22.82					22.4
Depression, Norway (Von Soest)							31.05					30.96					32.36					35.59					36.67					36.9				35.39					37.97
Depression, USA (Alzueta)			12.079					12.49					13.54					13.85					14.1603					16.0197					15.5877					29.73
Thorisdottir 13																21.73										23.47													29.07
Thorisdottir 14																24.53										25.9													31.33
Thorisdottir 15																27.03										27.7													31.37
Thorisdottir 16																				27.43										31.37										35.5
Thorisdottir 17																				29.8										32.23										41.73
Thorisdottir 18																				30.3										32.17										41.37
Figure 3
Year	2013					2014					2015					2016					2017					2018					2019					2020					2021
Period (see note)	1	2	3	4	5	1	2	3	4	5	1	2	3	4	5	1	2	3	4	5	1	2	3	4	5	1	2	3	4	5	1	2	3	4	5	1	2	3	4	5	1	2	3	4	5
Anxiety, Canada (Gohari)																														16.59					20.45					26.11
Anxiety, China (Wang)																															32.58				31.62					32.91
Anxiety, Finland (Kiviruusu)		10.83										11.62										11.84										12.84										19.58
Anxiety, USA (Lipson)			16.6					20.4					21.4					26.4					32.1					31.7										34.8
Depression 12-17y, USA (Goodwin)													12.7																				15.8					16.9
Depression 18-25y, USA (Goodwin)													10.3																				15.5					17.2
Depression, Canada (Gohari)																														27.47					31.04					40.09
Depression, China (Wang)																															28.38				29.98					29.22
Depression, USA (Lipson)			17.4					19.9					25.8					30.9					37.3					36.5										40.8

## Sheet: note
All years were divided into 5 “periods.” For each measurement, the period that fit best was determined based on the number of days within that period.
For example, if three periods were involved, the middle one was chosen.
If only the year was available, the middle cell was selected.
The following periods were used:
1. Period 1: January 1 – March 14 (73 days)
2. Period 2: March 15 – May 26 (73 days)
3. Period 3: May 27 – August 7 (73 days)
4. Period 4: August 8 – October 19 (73 days)
5. Period 5: October 20 – December 31 (73 days)
Thorisdottir 13–15 & 16–18 were calculated as follows: (POMP score of 13-year-olds * sample size + POMP score of 14-year-olds * sample size + …) / total sample size
